# Supplementary material for: PET Imaging of CD206 Macrophages in Bleomycin-Induced Lung Injury Mouse Model
Source: Pharmaceutics. 2025 Feb 14;17(2):253. doi: 10.3390/pharmaceutics17020253 (PMC11860134; doi:10.3390/pharmaceutics17020253)
Supplement: Supplementary file 1 [file pharmaceutics-17-00253-s001.zip]

Archive with 1 entries (1 files):
- pharmaceutics-3434404-supplementary.pdf
